# Supplementary material for: Effects of Interaction of Protein Hydrolysate and Arbuscular Mycorrhizal Fungi Effects on Citrus Growth and Expressions of Stress-Responsive Genes (Aquaporins and SOSs) under Salt Stress
Source: J Fungi (Basel). 2023 Sep 29;9(10):983. doi: 10.3390/jof9100983 (PMC10607954; doi:10.3390/jof9100983)
Supplement: Supplementary file 1 [file jof-09-00983-s001.zip]

Archive with 1 entries (1 files):
- jof-2594145-supplementary.pdf
